# Supplementary material for: Impact of a factor Xa inhibitor (apixaban) on SIV pathogenesis and response to antiretroviral therapy
Source: JCI Insight. 2026 Apr 8;11(7):e202434. doi: 10.1172/jci.insight.202434 (PMC13134728; doi:10.1172/jci.insight.202434)
Supplement: Supporting data values [file jciinsight-11-202434-s164.xlsx]

## Sheet: Fig 3a Creatinine
DPI	Control Group						Treatment Group
	RM79	RM82	RM84	RM230	RM318	RM321	RM24	RM81	RM87	RM174	RM249	RM319
0	100	100	100	100	100	100	100	100	100	100	100	100
10	106.667	142.857	80	111.111	100	100	92.3077	109.091	120	106.667	92.3077	100
28	93.3333	85.7143	93.3333	88.8889	100	71.4286	92.3077	90.9091	93.3333	106.667	92.3077	100
42							92.3077	90.9091	93.3333	93.3333	92.3077	100
43	93.3333		80	88.8889	100	71.4286
70							123.077	127.273	133.333	146.667	123.077	114.286
105		114.286	93.3333	122.222	137.5	85.7143
133	106.667	114.286	93.3333	111.111	112.5	85.7143
134							107.692	127.273	133.333	173.333	123.077	114.286
147							123.077	145.455	133.333	213.333	138.462	114.286
163	120	100	93.3333	100	112.5	71.4286
191	120	100	106.667	122.222	112.5	85.7143
203							123.077	127.273	120	306.667	123.077	100
245	93.3333	114.286	106.667	122.222		114.286		127.273	133.333		123.077	100

## Sheet: Fig 3b Creatinin kinase
DPI	Control Group						Treatment Group
	RM79	RM82	RM84	RM230	RM318	RM321	RM24	RM81	RM87	RM174	RM249	RM319
0	100	100	100	100	100	100	100	100	100	100	100	100
10	47.0904	190.618	62.7523	53.4933	141.04	60.6436	82.232	6.26632	74.9499	342.599	45.2229	97.747
28	40.8882	103.432	30.4587	58.151	74.7592	186.634	49.6329	146.512	55.9118	31.4079	118.684	67.591
42							77.8267	10.4439	35.4709	70.7581	30.7856	231.542
43	22.0521		36.1468	54.7636	159.923	31.6832
70							46.1087	23.6479	161.523	134.657	163.057	140.728
105		81.6934	58.8991	156.81	277.842	53.2178
133	18.8361	80.0915	61.6514	21.5949	122.543	107.178
134							124.816	26.4081	32.0641	99.278	73.4607	182.322
147							64.9046	12.9802	641.283	289.892	61.7834	79.0295
163	53.9051	72.7689	39.4495	29.6401	107.514	28.2178
191	18.3002	127.002	75.4128	17.5018	62.0424	96.0396
203							49.6329	14.9198	106.212	145.126	83.2272	825.997
245	56.2021	80.0915	124.22	63.2322		173.762		35.4345	75.1503		48.62	89.0815

## Sheet: Fig 3c Alkaline phosphatase
DPI	Control Group						Treatment Group
	RM79	RM82	RM84	RM230	RM318	RM321	RM24	RM81	RM87	RM174	RM249	RM319
0	100	100	100	100	100	100	100	100	100	100	100	100
10	109.859	83.965	106.939	79.1667	93.75	87.0968	101.136	121.637	126.316	91.3978	133.953	98.1481
28	122.535	81.0496	88.9796	99.3056	92.7083	158.065	117.045	154.386	90.6883	84.9462	186.047	114.815
42							114.773	173.099	118.219	86.0215	110.698	105.556
43	125.352		148.571	132.639	128.125	254.839
70							118.182	238.596	154.656	201.075	222.326	147.222
105		81.0496	130.612	127.083	113.542	236.559
133	171.831	67.0554	117.551	151.389	113.542	222.581
134							162.5	195.322	157.085	238.71	221.395	172.222
147							194.318	278.363	176.518	237.634	250.233	188.889
163	154.93	81.0496	136.327	141.667	107.292	211.828
191	139.437	106.706	155.102	137.5	148.958	167.742
203							182.955	210.526	238.057	321.505	238.14	219.444
245	112.676	83.965	129.796	147.222		147.312		226.901	278.543		202.791	196.296

## Sheet: Fig 5a Circulating CD4
DPI	Control Group						Treatment Group
	RM79	RM82	RM84	RM230	RM318	RM321	RM24	RM81	RM87	RM174	RM249	RM319
0	100	100	100	100	100	100	100	100	100	100	100	100
7	55.3152	66.4299	86.8911	87.3102	95.6155	84.279	99.536	94.6272	79.8451	79.344	53.1774	91.7119
10	24.9489	22.7816	44.3386	53.0488	32.0753	43.4483	72.3928	26.0884	40.8526	31.2444	34.1242	68.2394
14	27.6601	87.0375	35.2684	54.2794	55.5087	59.8726	95.799	87.4695	103.442	121.524	64.0949
21			80.001	59.8881	36.5427	6.6281
28	25.5383	44.9698	59.5103	39.5573	27.998	22.3136	39.3456	34.8316	62.6812	63.5038	44.9901	49.5102
42							29.0885	57.3653	44.0417	41.7981	38.4901	67.4213
49	30.2828	45.2411	93.9091	59.9971	45.358	22.1091	76.5425	51.1272	45.2425	34.54	44.6731	102.002
56							55.2155	88.7048	54.0396	44.3055	60.0699	56.5077
57	28.8194	60.539	42.5002	45.8332	26.6831	28.4301
63							74.6181	111.985	64.7008	50.2736	62.1481	79.8316
65	41.4505	48.4627	70.3193	52.704	32.953	25.2722
70							62.449	79.0177	35.0738	45.9299	57.3384	137.368
77	54.7085	65.9087	69.3828	53.3855	22.9603	22.6883
84							49.8355	82.6176	49.3445	44.2966	54.8709	87.9262
98							44.692	84.637	33.8582	62.5281	82.9611	47.7624
105
119							65.3986	77.2297	79.2158	43.5626	62.7518	114.88
133	62.0497	45.9999	67.5265	74.0776	39.821	23.8587
134							78.0365	63.4018	29.9729	56.3195	53.3485	60.8347
147							45.7446	76.329	41.9901	31.8457	54.5858	65.7869
161							57.9946	139.883		51.5598	63.688	70.0062
163	68.6153	74.104	87.0698	68.5211	47.4671	37.8934
175							91.547	88.9234	53.0697	51.6859	86.7824	104.062
190							67.0638	101.349	45.0464	34.5273	55.4976	77.2983
191	69.3347	57.5938	71.0695	58.8943	41.8513	36.0088
198
203							55.0831	70.8691	62.122	37.379	43.4123	91.5777
206
217								83.5894	44.7337	46.9401	89.9892	101.465
219	73.2478	54.485	65.2099	69.2959	45.5124
220
231								77.959	74.2868		69.4907	113.354
245	51.2826	54.6393	54.8815	54.9356	50.0818			100.116	44.6388		69.3418	104.021

## Sheet: Fig 5b Circulating CD4 naive
DPI	Control Group						Treatment Group
	RM79	RM82	RM84	RM230	RM318	RM321	RM24	RM81	RM87	RM174	RM249	RM319
0	100	100	100	100	100	100	100	100	100	100	100	100
7	56.6088	54.0837	68.2512	36.4069	58.3126	60.3583	101.367	89.5123	76.9711	67.2611	30.5876	98.6456
10	42.8339	21.8617	64.5255	50.2525	37.5411	22.8279	66.0145	36.2417	47.8818	39.2059	25.6879	83.5295
14	95.9082	125.951	61.2874	51.8987	91.6018	149.91	137.733	192.433	271.176	231.063	74.2295
21			128.691	49.5736	72.1023	10.3788
28	91.1304	58.7628	87.085	39.5733	50.2207	66.1562	52.1162	81.7131	187.361	139.905	47.0671	103.956
42							34.6575	150.7	98.6579	73.068	40.4157	138.5
49	111.119	64.4287	130.097	56.0378	56.1381	72.931	129.917	150.894	106.682	58.7257	49.8397	199.339
56							76.0773	151.038	134.921	57.9292	62.8431	108.548
57	74.7036	67.2103	63.2221	56.1989	38.0504	63.0485
63							105.791	161.016	135.513	61.6392	47.2635	144.402
65	95.3515	70.8719	93.2553	50.3924	52.4588	64.2814
70							70.2482	91.8314	54.9738	56.9735	54.2304	247.226
77	96.9965	100.254	92.5732	45.8451	44.3761	57.8895
84							58.0498	147.818	100.954	49.6436	59.5224	125.21
98							63.0651	134.504	70.9145	71.2737	96.7192	85.6705
105
119							73.5663	129.829	180.198	45.2742	62.7419	176.82
133	100.264	55.7651	75.3832	44.5958	44.6423	39.2563
134							111.157	83.9646	39.2876	81.4597	50.6628	93.0822
147							58.7652	120.476	63.1933	34.9272	51.627	104.247
161							65.2376	234.399		53.3387	48.1887	99.2672
163	112.413	85.6745	110.082	67.0324	74.2871	86.4447
175							109.074	111.515	72.8747	66.5889	79.3983	155.755
190							69.19	168.732	64.6689	46.3018	39.2064	125.533
191	125.262	67.1744	83.9267	48.4903	62.6831	74.1312
198
203							49.8632	85.8091	95.2143	42.428	31.1715	132.907
206
217								125.158	53.6717	55.9784	88.9328	157.094
219	143.839	67.9982	78.2348	35.889	43.4715
220
231								96.0792	143.226		63.0414	172.41
245	84.017	56.4771	69.6819	24.1961	48.5097			143.95	75.8479		65.8509	175.234

## Sheet: Fig 5c Circulating CD4 CM 
DPI	Control Group						Treatment Group
	RM79	RM82	RM84	RM230	RM318	RM321	RM24	RM81	RM87	RM174	RM249	RM319
0	100	100	100	100	100	100	100	100	100	100	100	100
7	56.0458	52.8722	95.5354	77.5756	63.8633	63.7749	93.1203	88.0824	73.8402	72.4117	41.7035	95.3954
10	24.3154	19.092	29.3854	41.4145	22.7476	40.1642	52.5227	24.4719	35.1781	25.4404	25.6367	59.0242
14	18.9505	69.6815	19.0589	34.2469	32.3888	44.9389	82.1772	62.7663	71.2081	66.8907	41.0076
21			50.3016	30.1329	23.8591	6.954
28	16.9054	36.5288	42.8788	29.6181	25.9494	26.6965	41.5851	27.5039	38.6959	38.6672	29.8748	27.3929
42							32.1326	38.1884	35.2809	29.4441	26.7899	39.4166
49	21.3903	34.6311	70.2174	31.0263	34.1249	23.2867	68.5816	31.3836	34.6911	25.7596	29.8808	56.9999
56							55.3463	86.5319	40.8409	43.7831	40.8199	35.0162
57	38.544	78.936	30.6948	40.9976	32.1399	41.7475
63							70.6225	115.373	53.0985	49.2506	46.63	54.4752
65	57.2772	42.656	58.3148	50.4056	34.8078	34.7329
70							57.3166	88.0125	33.2093	47.0912	41.2427	81.3228
77	79.6096	55.8517	57.3024	47.5399	22.0987	31.5993
84							45.7398	76.1891	40.3146	42.7635	36.7551	65.0257
98							47.4186	84.0272	26.9986	65.0898	51.0676	34.1775
105
119							61.9859	72.7785	58.9947	44.6019	42.8857	82.8407
133	78.0775	45.7647	66.097	58.8667	34.9647	37.4258
134							65.9826	66.9648	28.8202	53.0854	37.7522	46.561
147							45.4162	76.6589	39.5522	32.9688	39.5273	52.4138
161							62.561	132.426		48.8196	48.4646	63.9093
163	87.3985	75.4598	75.165	70.3213	48.5358	49.8314
175							90.765	97.2519	50.0536	51.3712	61.58	88.2817
190							65.5763	99.8887	41.4379	32.7415	43.039	62.1554
191	72.9266	50.2886	65.0964	56.914	45.9343	47.9422
198
203							50.2555	78.5278	57.1456	37.8443	33.7087	80.8999
206
217								85.3961	43.068	46.4535	62.1108	82.5232
219	79.0215	50.7627	58.1778	52.4381	39.279
220
231								85.2606	60.9655		49.3774	97.2101
245	47.3083	52.3134	40.5695	55.3918	36.1754			99.9716	39.1493		49.6076	82.2998

## Sheet: Fig 5d Circulating CD4 EM
DPI	Control Group						Treatment Group
	RM79	RM82	RM84	RM230	RM318	RM321	RM24	RM81	RM87	RM174	RM249	RM319
0	100	100	100	100	100	100	100	100	100	100	100	100
7	53.8803	130.015	133.912	147.873	199.46	118.884	134.964	153.049	220.561	167.634	36.5208	59.7688
10	21.9292	34.1577	64.6606	77.8411	47.4557	54.7295	199.368	18.3753	126.56	62.0654	19.0957	74.0321
14	24.1701	45.1272	29.6917	90.9399	70.7509	48.1494	127.476	67.3895	160.764	298.612	40.8667
21			62.3826	123.946	32.0498	4.96804
28	21.8566	35.5143	45.9938	57.7555	11.8188	1.96867	7.98592	6.84517	96.6071	84.584	32.8816	4.64751
42							3.62572	21.1503	19.3291	67.6717	6.20057	5.39506
49	23.7379	28.4793	80.3561	117.163	58.9282	3.57903	56.7279	12.315	40.6465	50.3683	17.8022	33.8261
56							24.4136	9.25615	35.994	15.9742	27.2992	11.6087
57	5.15514	3.15268	31.1853	45.0028	3.84937	0.739915
63							58.0667	21.0337	50.9456	33.0192	30.246	22.297
65	7.60631	12.9517	21.3509	59.0594	9.72384	0.637997
70							84.6765	7.35208	3.98412	11.3915	12.3483	89.5229
77	11.5999	13.6916	30.9615	69.956	4.67674	0.643625
84							65.8947	26.0784	45.7331	43.3352	25.4018	89.3014
98							3.95212	14.2779	44.9287	20.1749	88.0658	8.89339
105
119							75.4572	19.8783	123.727	30.5623	37.1373	92.811
133	31.735	25.9823	26.8713	124.38	46.349	1.50889
134							111.727	7.33256	21.9758	21.2111	19.9928	38.71
147							30.6665	9.69046	20.7051	15.431	9.34888	25.9164
161							18.7556	40.8703		71.6353	20.6276	22.6769
163	33.6822	46.2244	37.2519	67.2796	19.0841	6.09476
175							67.0772	8.96966	48.6377	17.9823	36.0542	37.952
190							72.2953	10.7518	49.425	20.4174	14.4929	15.2851
191	51.6767	58.0085	31.5507	70.2957	14.3735	9.55901
198
203							89.5338	6.03928	47.3113	20.8161	10.3798	32.9763
206
217								16.9359	46.7721	28.4583	47.9158	40.1277
219	49.3221	37.1046	30.5993	128.493	60.8076
220
231								8.4738	98.0009		37.0011	26.3396
245	47.8435	56.5962	111.722	78.2034	81.0751			29.3383	47.2492		18.2257	17.2878

## Sheet: Fig 5e 69 4
DPI	Control Group						Treatment Group
	RM79	RM82	RM84	RM230	RM318	RM321	RM24	RM81	RM87	RM174	RM249	RM319
0	100	100	100	100	100	100	100	100	100	100	100	100
7	22.0786	187.385	174.702	318.638	418.605	79.3739		469.231	389.049	605.287	268.75	182.569
10	282.176	184.308	615.752	422.939	500.894	723.757	1296.04	388.462	605.187	608.933	294.643	532.11
14	239.095	80	168.496	241.935	279.07	329.65	601.399	350	336.599			239.45
21	197.092	64	104.057	298.566	103.757	208.103
28	221.863	89.2308	124.105	163.799	69.4097	31.1234	59.6737	59.6154	142.94			28.4404
42							84.3823	118.462	97.4063	297.539	58.9286	15.5963
43	130.318	63.3846	56.8019	358.423	132.558	49.3554
49	214.324	71.3846	161.337	487.455	239.714	59.4843	166.434	104.231	238.04	276.026	139.286	75.2294
56							111.888	86.9231	170.029	83.5005	134.821	65.5963
57	49.9731	21.2308	52.506	203.226	102.326	35.3591
63									104.323	136.737	141.071	77.5229
65	53.2041	32.6154	63.0072	234.767	75.1342	172.56
70							296.037	42.3077	91.6427	66.3628	100.893	163.303
77	48.0345	44.6154	44.3914	222.222	52.5939	158.564
84							131.469	54.6154	68.5879	159.344	90.1786	159.174
98							73.1935	48.4615	199.424	54.6946	214.286	61.4679
105	44.2649	153.231	47.7327	157.348	68.873	45.3039
119							221.911	97.6923		74.02
133	55.7889	62.4615	98.3294	197.491	145.081	106.814
134							202.797	45.7692	174.64	98.4503	126.786	217.89
147							124.009	51.5385	87.6081	98.0857	86.6071	127.982
161							91.3753	53.0769	108.934	285.871	67.8571	185.78
163	36.6182	48.6154	98.8067	132.975	68.5152	99.8158
175							241.026	81.5385	127.377	140.018	133.036	83.945
190							276.923	48.4615	196.542	176.481	103.571	89.4495
191	44.1572	101.846	329.356	164.516	114.132	351.75
198
203							393.939	58.0769	70.8934	113.4	68.75	90.8257
206
217								70	151.585	128.35	170.536	98.6239
219	63.328	104	233.413	276.344	173.166
220
231								37.3077	119.885		150	76.1468
245	35.8643	200.923	162.768	340.502	141.503			71.5385	137.752		85.7143	33.9449

## Sheet: Fig 5f 25 4
DPI	Control Group						Treatment Group
	RM79	RM82	RM84	RM230	RM318	RM321	RM24	RM81	RM87	RM174	RM249	RM319
0	100	100	100	100	100	100	100	100	100	100	100	100
7	110.169	96.9697	113.393	106.061	75.8389	101.887		125.54	157.096	132.817	132.624	142.301
10	92.0551	116.883	124.107	93.9394	81.2081	83.3019	90.9623	94.6043	119.802	80.5421	98.5816	104.602
14	82.4153	95.2381	123.214	131.818	114.094	120.755	99.3228	99.6403	117.492			99.292
21	113.347	132.468	125.893	98.4848	115.436	223.585
28	87.0763	107.359	109.821	121.212	96.6443	160.377	161.19	146.403	121.122			88.6726
42							146.142	120.144	130.693	118.103	142.199	104.071
43	111.229	116.017	120.536	131.818	92.6175	157.547
49	136.653	142.857	121.429	100.758	122.819	183.962	130.758	134.892	135.644	134.753	144.326	116.283
56							121.729	95.6834	93.7294	115.392	95.3901	106.195
57	235.169	126.407	115.179	146.212	129.53	160.377
63									134.983	150.242	150.709	133.274
65	132.415	96.1039	130.357	138.636	121.477	192.453
70							110.359	108.633	146.205	142.11	123.05	98.7611
77	192.797	100.433	124.107	107.576	122.819	116.981
84							115.375	88.8489	119.802	127.396	113.121	98.2301
98							126.745	96.0432	109.571	144.821	109.22	99.823
105	158.898	116.883	130.357	153.788	119.463	150.943
119							125.408	119.065		149.08
133	103.602	98.7013	158.036	125.758	102.685	133.019
134							120.057	108.273	120.792	137.851	123.759	92.3894
147							130.758	129.137	133.663	151.017	124.468	109.38
161							125.742	99.6403	119.142	111.52	120.567	101.947
163	123.941	83.9827	96.4286	111.364	57.8524	85.0943
175							124.07	122.662	125.743	142.11	82.6241	108.85
190							133.434	102.878	140.594	127.009	142.908	105.664
191	112.288	113.42	105.357	118.182	91.2752	127.359
198
203							108.687	114.029	104.29	126.234	144.681	107.257
206
217								116.906	113.531	127.783	146.809	112.566
219	128.178	73.2468	104.464	104.546	72.4832
220
231								110.432	129.373		141.135	109.38
245	69.7034	62.5974	84.1964	93.9394	45.0336			96.4029	112.871		82.9787	90.7965

## Sheet: Fig 5g DR 38 4
DPI	Control Group						Treatment Group
	RM79	RM82	RM84	RM230	RM318	RM321	RM24	RM81	RM87	RM174	RM249	RM319
0	100	100	100	100	100	100	100	100	100	100	100	100
7	175.439	145.048	79.0875	95.1219	393.22	76.3158		157.447	131.085	246.263	225.231	257.143
10	269.591	115.016	106.464	77.2358	261.017	71.9298	351.852	348.227	245.311	197.39	192.41	375.306
14	207.018	78.5943	52.4715	63.4146	325.424	43.8597	210.582	139.716	163.962			262.653
21	304.094	97.1246	63.8783	84.5529	440.678	150.877
28	302.924	174.441	116.35	194.309	706.78	63.1579	308.466	135.461	191.359			432.245
42							251.323	200.709	233.088	243.891	178.051	215.51
43	102.924	101.597	121.673	122.764	649.153	85.0877
49	109.942	141.853	73.0038	152.032	772.881	100.877	156.614	133.333	90.2002	205.457	160.821	263.265
56							215.344	373.05	236.881	259.075	206.769	318.367
57	101.17	77.9553	44.1065	78.0488	428.814	132.456
63									140.358	195.967	190.359	209.388
65	153.216	66.4537	25.8555	57.7236	340.678	85.0877
70							209.524	431.915	197.682	372.479	265.026	357.551
77	239.766	86.901	25.8555	98.374	379.661	133.333
84							132.275	378.723	76.2908	311.269	203.487	258.98
98							104.233	381.56	178.714	343.535	212.923	309.796
105	109.942	116.294	36.5019	49.5935	205.085	112.281
119							210.582	297.872		260.024
133	102.924	25.5591	38.7833	40.6504	184.746	79.8246
134							275.132	241.135	222.129	351.601	192.41	153.061
147							198.413	365.957	259.642	231.554	134.564	249.796
161							86.2434	163.121	139.094	329.3	86.9744	127.347
163	152.047	22.3642	42.5855	32.5203	189.831	89.4737
175							122.222	148.936	190.516	310.795	154.256	138.98
190							96.2963	121.277	150.896	301.779	132.513	116.939
191	76.6082	61.9808	19.7719	35.7724	240.678	52.6316
198						135.9649*
203							157.672	135.461	141.201	203.559	114.872	170.816
206							113.2275*
217								142.553	174.5	186.002	142.359	148.775
219	83.0409	20.4473	25.8555	21.9512	208.475
220										258.1257*
231								97.8723	106.639		97.641	104.694
245	73.6842	23.0032	8.36502	26.0163	277.966			112.766	112.118		104.615	106.531

[truncated: 39 more sheets: Fig 5 h Ki-67 4, Fig6a Circulating CD8, Fig6b circulating 8 naive, Fig 6c Circulating 8 CM, Fig 6d Circulating 8 EM, Fig 6e 69 8, Fig 6f 25 8, Fig 6g DR 38 8, Fig 6h Ki-67 8, Fig 7a Gut 4, Fig 7b Gut 4 KI67, Fig 7c Gut 8, Fig 7d Gut 8 Ki-67, Fig 8a 14 monocytes, Fig 8 b 16 monocytes, Fig 9a sCD163, Fig 9b CRP, Fig 9c IL6, Fg 9d I-TAC, Fig 9e IFN-g …]
